# Supplementary material for: Tertiary Lymphoid Structures Are Associated with Favorable Clinical Outcomes and Negatively Correlated with Cancer-Associated Fibroblasts in Esophageal Cancer
Source: Cancers (Basel). 2025 Oct 17;17(20):3351. doi: 10.3390/cancers17203351 (PMC12562458; doi:10.3390/cancers17203351)
Supplement: Supplementary file 1 [file cancers-17-03351-s001.zip]

Archive with 1 entries (1 files):
- cancers-3892246-supplementary.pdf
